# Supplementary material for: Urine lipoarabinomannan in HIV uninfected, smear negative, symptomatic TB patients: effective sample pretreatment for a sensitive immunoassay and mass spectrometry
Source: Sci Rep. 2021 Feb 3;11:2922. doi: 10.1038/s41598-021-82445-4 (PMC7859189; doi:10.1038/s41598-021-82445-4)
Supplement: Supplementary file 2 — Supplementary Tables [file 41598_2021_82445_MOESM2_ESM.xlsx]

## Sheet: Title page
Urine Lipoarabinomannan in HIV uninfected, smear negative, symptomatic TB patients: Effective sample pretreatment for a sensitive Immunoassay and Mass Spectrometry
Anita G. Amin1, Prithwiraj De1, Barbara Graham1, Roger Calderon2,
Molly F. Franke3, and Delphi Chatterjee1*
1Mycobacteria Research Laboratory, Department of Microbiology, Immunology and Pathology, Colorado State University, Fort Collins, CO 80523, USA
2Laboratorio de Socios En Salud , Sucursal Peru, Av. Chimpu Ocllo N 998 Urb Res., Lucyana, Carabayllo, Peru
3Department of Global Health and Social Medicine, Harvard Medical School, Boston, MA 02115, USA
Corresponding Author
E.Mail: delphi.chatterjee@colostate.edu; Tel: +1 970 491 7495
CoAuthors E.Mail:
anita.amin@colostate.edu
prithwiraj.de@colostate.edu
barb.graham@colostate.edu
rcalderon_ses@pih.org
molly_franke@hms.harvard.edu
Keywords Lipoarabinomannan, immunoassay, tuberculosis, diagnosis, urine pretreatment
Table S1	UP1-UP60 Analytical and Clinical Data on the Initial cohort of 60 urine				samples
Table S2	UP 61-160 Analytical and Clinical Data on the follow-up cohort of 100					urine samples. HIV- positive samples are hilited (yellow)

## Sheet: Table S1-1
					ELISA (OD450) cutoff								ELISA (OD450) cutoff
CSU ID	HIV status	Clinical	GC-MS		0.252	0.22	ELISA Status	CSU ID	HIV status	Clinical	GC-MS		0.252	0.22	ELISA Status
			TBSA	D-Ara	CS35	CHCS9-08					TBSA	D-Ara	CS35	CHCS9-08
UP1	HIV+	BK+,CU+	17.5	24.5536	0.866	0.491	+	UP31	HIV+	BK++,CU+	9.8	8.1	0.351	0.299	+
UP2	HIV-	BK+++,CU+	10.6518	15.0241	0.2935	0.266	+	UP32	HIV+	BK++,CU+	9.9	8.4966	0.635	0.396	+
UP3	HIV-	BK+++,CU+	14.1875	12.9502	0.9005	0.513	+	UP33	HIV-	BK++,CU+	19.5	19.4963	0.323	0.354	+
UP4	HIV+	BK+++,CU+	10.7867	16.2109	3.8175	2.53	+	UP34	HIV-	BK++,CU+	18.1	16.959	0.341	0.299	+
UP5	HIV-	BK+,CU+	6.83962	7	0.327	0.283	+	UP35	HIV-	BK++,CU+	5.1	5.08686	0.987	0.583	+
UP6	HIV+	BK+++,CU+	4	6.43001	0.5905	0.378	+	UP36	HIV+	BK+++,CU+	6.9	6.50372	1.0905	0.812	+
UP7	HIV-	BK+,CU+	6.83069	6.52095	0.3115	0.302	+	UP37	HIV+	BK+++,CU+	27.7	33.662	0.3495	0.301	+
UP8	HIV-	BK-,CU+	40.3	40.7677	0.2595	0.36	+	UP38	HIV-	BK+++,CU+	6.7	4.85856	0.31	0.281	+
UP9	HIV-	BK-,CU+	20.8	23.3837	0.5005	0.375	+	UP39	HIV-	BK+,CU+	10.6	12.0067	0.368	0.321	+
UP10	HIV-	BK-,CU+	18.2	27.3697	0.3405	0.283	+	UP40	HIV+	BK+++,CU+	11.7	11.1713	0.414	0.329	+
UP11	HIV-	BK-,CU+	8.2	10.2063	0.611	0.424	+	UP41	HIV-	BK-,CU+	22.4	21.7	0.265	0.283	+
UP12	HIV-	BK-,CU+	11.5	18.9818	0.3145	0.298	+	UP42	HIV-	BK++,CU+	27.6	31.3053	1.501	1.022	+
UP13	HIV-	BK-,CU+	7.58353	5.54757	0.2955	0.311	+	UP43	HIV-	BK+,CU+	11.3	11.6726	0.5325	0.395	+
UP14	HIV-	BK-,CU+	12.2733	16.9495	0.259	0.36	+	UP44	HIV-	BK-,CU+	13.5	15.9055	0.734	0.487	+
UP15	HIV-	BK-,CU+	10.4	17.0198	0.292	0.351	+	UP45	HIV-	BK+++,CU+	9.2	7.68511	3.816	3.578	+
UP16	HIV-	BK-,CU+	8.3	12.1699	0.2765	0.313	+	UP46	HIV-	BK+++,CU+	8.7	10.076	0.662	0.476	+
UP17	HIV-	BK-,CU+	6.03861	6.88562	0.2645	0.348	+	UP47	HIV-	BK-,CU+	8.8	22.0679	0.252	0.316	+
UP18	HIV-	BK+,CU+	17.1	21.5639	2.332	1.206	+	UP48	HIV-	BK+,CU+	11.5	9.93702	0.325	0.3	+
UP19	HIV-	BK+,CU+	14.6	18.4792	0.672	0.355	+	UP49	HIV-	BK+,CU+	7.6	9.74836	0.395	0.279	+
UP20	HIV-	BK+,CU+	8.5	6.49387	0.362	0.25	+	UP50	HIV-	BK-,CU+	12.2	13.5915	0.292	0.281	+
UP21	HIV-	BK+,CU+	5.73364	9.33168	0.511	0.357	+	UP51	HIV-	BK-,CU-	Below LOD	ND	0.23	0.148	-
UP22	HIV-	BK+,CU+	9.11251	6.91438	0.321	0.287	+	UP52	HIV-	BK-,CU-	Below LOD	ND	0.229	0.163	-
UP23	HIV-	BK+,CU+	10	9.08794	0.378	0.365	+	UP53	HIV-	BK-,CU-	Below LOD	ND	0.21	0.076	-
UP24	HIV-	BK+,CU+	27.1554	20.9629	0.3145	0.372	+	UP54	HIV-	BK-,CU-	Below LOD	ND	0.154	0.096	-
UP25	HIV+	BK+,CU+	7.4	8.13149	0.3495	0.578	+	UP55	HIV-	BK-,CU-	Below LOD	ND	0.104	0.111	-
UP26	HIV-	BK+,CU+	12.3	12.5244	0.3165	0.294	+	UP56	HIV-	BK-,CU-	Below LOD	ND	0.203	0.117	-
UP27	HIV-	BK+,CU+	11.4	13.0905	0.3835	0.284	+	UP57	HIV-	BK-,CU-	Below LOD	ND	0.148	0.129	-
UP28	HIV-	BK+,CU+	22.7	21.6648	0.3375	0.298	+	UP58	HIV-	BK-,CU-	Below LOD	ND	0.178	0.098	-
UP29	HIV-	BK++,CU+	8.9	16.7252	0.263	0.262	+	UP59	HIV-	BK-,CU-	Below LOD	ND	0.135	0.144	-
UP30	HIV+	BK++,CU+	24.6	20.9072	0.376	0.402	+	UP60	HIV-	BK-,CU-	Below LOD	ND	0.217	0.118	-

## Sheet: Table S2
					ELISA (OD450) cutoff			Repeat ELISA								ELISA (OD450) cutoff			Repeat ELISA
CSU ID	HIV status	Clinical	GC-MS		0.289	0.228	ELISA Status	0.212	0.244	ELISA Status	CSU ID	HIV status	Clinical	GC-MS		0.289	0.228	ELISA	0.212	0.244	ELISA Status
			TBSA	D-Ara	CS35	CHCS9-08		CS35	CHCS9-08					TBSA	D-Ara	CS35	CHCS9-08		CS35	CHCS9-08
UP61	HIV-	BK+,CU+	21.8	15.2	0.9535	0.887	Pos.				UP111	HIV-	BK-,CU+	3.9	3.7	0.999	0.586	Pos.
UP62	HIV-	BK+,CU+	6.2	4.2	0.9415	0.785	Pos.				UP112	HIV-	BK-,CU+	11.1	9.5	1.357	0.86	Pos.
UP63	HIV+	BK++,CU+	10	10.5	0.8625	0.59	Pos.				UP113	HIV-	BK+,CU+	7.7	8.9	0.8135	0.565	Pos.
UP64	HIV-	BK AFB,CU+	10.3	11.2	1.0245	0.335	Pos.				UP114	HIV-	BK+,CU+	10.1	9	1.0525	0.371	Pos.
UP65	HIV-	BK++,CU+	9.9	11.7	0.7955	0.297	Pos.				UP115	HIV-	BK+++,CU+	8.3	7.5	1.102	0.316	Pos.
UP66	HIV-	BK++,CU+	12	12.3	1.061	0.938	Pos.				UP116	HIV-	BK+++,CU+	29.1	12.1	1.015	0.787	Pos.
UP67	HIV-	BK+,CU+	4.8	Below LOD	0.663	0.592	Pos.				UP117	HIV-	BK++,CU+	8	8.4	1.196	0.921	Pos.
UP68	HIV-	BK+++,CU+	9.9	8.8	1.2915	0.695	Pos.				UP118	HIV-	BK-,CU+	7.2	4.1	1.35	0.773	Pos.
UP69	HIV-	BK-,CU+	27.2	23.8	0.94	0.81	Pos.				UP119	HIV-	BK++,CU+	7.3	7.1	0.9295	0.386	Pos.
UP70	HIV-	BK+++,CU+	10	9.1	0.199	0.097	Neg.	0.958	0.7095	Pos.	UP120	HIV-	BK+,CU+	5.3	7.2	0.9395	0.375	Pos.
UP71	HIV-	BK+,CU+	4	Below LOD	1.3125	1.313	Pos.				UP121	HIV-	BK-,CU+	12.1	5.1	1.171	0.992	Pos.
UP72	HIV-	BK++,CU+	5	9.2	0.9375	0.866	Pos.				UP122	HIV-	BK++,CU+	Below LOD	Below LOD	0.7505	0.424	Pos.
UP73	HIV-	BK-,CU+	2.9	Below LOD	0.349	0.433	Pos/Neg.				UP123	HIV-	BK++,CU+	Below LOD	Below LOD	1.074	0.486	Pos.
UP74	HIV-	BK-,CU+	9.3	15.4	0.431	0.207	Pos./Neg	0.5085	0.342	Pos.	UP124	HIV-	BK++,CU+	19.8	11.5	2.29	1.414	Pos.
UP75	HIV-	BK-,CU+	2.6	Below LOD	0.489	0.274	Pos./Neg	0.499	0.377	Pos.	UP125	HIV-	BK++,CU+	2.9	6.2	1.4415	0.354	Pos.
UP76	HIV-	BK-,CU+	4.2	7.1	0.8565	1.03	Pos.				UP126	HIV-	BK-,CU+	31.7	31.9	0.8885	0.722	Pos.
UP77	HIV-	BK-,CU+	2.6	Below LOD	0.399	0.331	Pos./Neg				UP127	HIV-	BK-,CU+	16.4	19.7	1.0035	0.41	Pos.
UP78	HIV-	BK AFB,CU+	7.5	15	0.827	0.82	Pos.				UP128	HIV-	BK-,CU+	6.5	5.9	1.0395	0.37	Pos.
UP79	HIV-	BK-, CU+	7	11.2	0.8215	0.228	Pos.	0.487	0.3235	Pos.	UP129	HIV-	BK-,CU+	4	4.2	0.964	0.345	Pos.
UP80	HIV-	BK+,CU+	8.8	7.4	0.876	0.248	Pos.				UP130	HIV-	BK-,CU+	4.4	5.1	1.4645	0.541	Pos.
UP81	HIV-	BK-,CU+	22.8	17.8	0.848	1.022	Pos.				UP131	HIV-	BK-,CU+	5.8	6.8	1.084	0.899	Pos.
UP82	HIV-	BK+,CU+	4.6	Below LOD	0.9585	0.862	Pos.				UP132	HIV-	BK-,CU+	3.5	5.1	1.379	0.978	Pos.
UP83	HIV-	BK++,CU+	3.5	Below LOD	1.0625	0.909	Pos.				UP133	HIV-	BK-,CU+	4.1	4.4	1.02	0.764	Pos.
UP84	HIV-	BK+,CU+	3.7	11.2	0.8295	0.363	Pos.				UP134	HIV-	BK-,CU+	3.2	4.8	0.867	0.45	Pos.
UP85	HIV-	BK-,CU+	7.2	9.5	0.4395	0.315	Pos.				UP135	HIV-	BK-,CU+	4.8	6.1	2.483	1.387	Pos.
UP86	HIV-	BK+++,CU+	5.1	6.6	1.613	2.211	Pos.				UP136	HIV-	BK-,CU+	4.1	5.2	0.999	0.756	Pos.
UP87	HIV-	BK AFB,CU+	3.7	Below LOD	0.367	0.249	Pos./Neg.				UP137	HIV-	BK-,CU+	3.9	5.6	1.518	1.294	Pos.
UP88	HIV-	BK+,CU+	6	8.5	1.1895	1.277	Pos.				UP138	HIV-	BK-,CU+	3.5	3.8	0.972	0.542	Pos.
UP89	HIV-	BK-,CU+	2	Below LOD	0.356	0.324	Pos./Neg.				UP139	HIV-	BK-,CU+	2.5	Below LOD	0.9475	0.248	Pos.
UP90	HIV-	BK-,CU+	11.7	12.5	0.299	0.326	Neg.				UP140	HIV-	BK-,CU+	3.6	3.8	0.7365	0.149	Pos.	0.575	0.3175	Pos.
UP91	HIV-	BK-,CU+	4.9	10.6	0.348	0.266	Pos./Neg.				UP141	HIV-	BK++,CU+	5.4	7.4	0.9015	0.762	Pos.
UP92	HIV-	BK+,CU+	10.2	8.3	0.389	0.326	Pos./Neg.				UP142	HIV-	BK++,CU+	7.2	12.4	1.2075	0.914	Pos.
UP93	HIV-	BK+,CU+	3.6	4.3	0.8595	0.611	Pos.				UP143	HIV-	BK+,CU+	12	7.8	1.023	0.496	Pos.
UP94	HIV-	BK-,CU+	19.3	11.3	0.185	0.107	Neg.	0.529	0.3415	Pos.	UP144	HIV-	UNLIKELY TB	Below LOD	Below LOD	0.277	0.146	Neg.
UP95	HIV-	BK-,CU+	4.5	5	0.5085	0.336	Pos.				UP145	HIV-	UNLIKELY TB	Below LOD	Below LOD	0.145	0.194	Neg.
UP96	HIV-	BK+,CU+	9.3	14.8	0.743	0.659	Pos.				UP146	HIV-	UNLIKELY TB	Below LOD	Below LOD	0.355	0.249	Pos./Neg	0.202	0.24	Neg.
UP97	HIV-	BK++,CU+	7.8	9.2	0.716	0.671	Pos.				UP147	HIV-	BK++,CU+	2.4	Below LOD	0.967	0.572	Pos.
UP98	HIV-	BK+,CU+	25.9	15.5	0.7	0.409	Pos.				UP148	HIV-	UNLIKELY TB	Below LOD	Below LOD	0.183	0.192	Neg.
UP99	HIV-	BK+,CU+	8	8.4	0.797	0.629	Pos.				UP149	HIV-	BK+,CU+	6.3	5.9	0.8015	0.373	Pos.
UP100	HIV-	BK AFB,CU+	11.7	11.5	0.841	0.224	Pos.	0.593	0.348	Pos.	UP150	HIV-	UNLIKELY TB	Below LOD	Below LOD	0.205	0.147	Neg.
UP101	HIV-	BK++,CU+	9.9	14.3	1.01	0.832	Pos.				UP151	HIV-	BK++,CU+	6.2	6	0.698	0.345	Pos.
UP102	HIV+	BK-,CU+	18	23.5	0.883	0.665	Pos.				UP152	HIV-	UNLIKELY TB	Below LOD	Below LOD	0.175	0.192	Neg.
UP103	HIV-	BK+,CU+	2.3	4.3	0.718	0.692	Pos.				UP153	HIV-	BK++,CU+	7	11.6	0.7575	0.351	Pos.
UP104	HIV-	BK+++,CU+	27.1	23.9	1.975	2.04	Pos.				UP154	HIV-	UNLIKELY TB	Below LOD	Below LOD	0.205	0.202	Neg.
UP105	HIV-	BK++,CU+	31.4	31.8	0.82	0.187	Pos.	0.682	0.3445	Pos.	UP155	HIV-	BK+,CU+	5.6	4.7	0.589	0.393	Pos.
UP106	HIV-	BK++,CU+	8.9	12.4	0.746	0.861	Pos.				UP156	HIV-	UNLIKELY TB	Below LOD	Below LOD	0.368	0.291	Pos.	0.183	0.211	Neg.
UP107	HIV-	BK+,CU+	2.5	2.4	1.008	0.768	Pos.				UP157	HIV-	BK+,CU+	3.6	5.4	1.237	0.9	Pos.
UP108	HIV-	BK++,CU+	9.8	14.5	0.853	0.629	Pos.				UP158	HIV-	UNLIKELY TB	Below LOD	Below LOD	0.194	0.209	Neg.
UP109	HIV-	BK++,CU+	3	9.4	0.809	0.448	Pos.				UP159	HIV-	BK+,CU+	6.3	5.9	0.8735	0.263	Pos.	0.474	0.312	Pos.
UP110	HIV-	BK+,CU+	21.5	10.6	0.771	0.318	Pos.				UP160	HIV-	UNLIKELY TB	Below LOD	Below LOD	0.111	0.126	Neg.
